# Supplementary material for: Characterization and Comparison of Steroidal Glycosides from Polygonatum Species by High-Performance Liquid Chromatography–Electrospray Ionization Mass Spectrometry
Source: Molecules. 2023 Jan 10;28(2):705. doi: 10.3390/molecules28020705 (PMC9862721; doi:10.3390/molecules28020705)
Supplement: Supplementary file 1 [file molecules-28-00705-s001.zip]

Archive with 1 entries (1 files):
- molecules-2085622-supplementary.pdf
